# Supplementary material for: Temperature variability in the day–night cycle is associated with further intracranial pressure during therapeutic hypothermia
Source: J Transl Med. 2017 Aug 3;15:170. doi: 10.1186/s12967-017-1272-y (PMC5543542; doi:10.1186/s12967-017-1272-y)
Supplement: Supplementary file 1 — Additional file 1. Data regarding heart rate, blood pressure, and ICP. This Table shows the values obtained for the variables derived from heart rate (HR) and mean blood pressure (mBP) that are the counterpart of the variables obtained for temperature. HR and mBP data from day 6 of monitoring of patient #2 and HR data from day 3 of monitoring of patient #3 displayed artifact and were not included in the Table. Legend: BPV, blood pressure variability, defined as the ratio between the standard deviation of mean blood pressure during the nocturnal period (18:00 to 6:00) and the preceding diurnal period (6:00 to 18:00); HRV, heart rate variability; HRVd, standard deviation of NN interval during the diurnal period; HRVdn, standard deviation of NN interval during 24 h; HRVn, standard deviation of NN interval during the nocturnal period; HRVn/d, ratio between standard deviation of NN interval during the nocturnal and preceding diurnal periods; ICP24, mean intracranial pressure during 24 h after the monitoring day of HR and BP; mBP, mean blood pressure during 24 h. [file 12967_2017_1272_MOESM1_ESM.xlsx]

## Sheet: Plan1
Case #	Day of HR and mBP monitoring	HRVdn	HRVd	HRVn	HRVn/d	mBP	BPV	ICP24
1	1	100.039	60.7834	93.772	1.54272	125.634	1.16342	16.9127
1	2	54.1465	54.4508	50.2952	0.923682	126.811	1.04365	24.2105
1	3	63.5347	52.355	58.6694	1.12061	136.916	0.67446	20.4444
1	4	47.8891	45.827	35.4318	0.773164	131.868	1.04139	19.9921
1	5	39.9078	28.0497	23.787	0.84803	126.337	0.752388	20.9239
1	6	21.7658	25.8494	15.8444	0.61295	115.101	0.81425	23.8134
1	7	25.5273	27.6084	21.0965	0.764133	120.718	0.621916	13.7393
1	8	24.4608	25.1593	22.8474	0.90811	121.492	0.933754	11.4563
1	9	26.9793	28.4577	23.7702	0.835282	123.885	1.19969	14.9905
1	10	32.5034	20.5769	18.6599	0.619175	122.689	0.856487	14.0669
3	1	51.1602	19.5855	52.2975	2.67022	123.154	1.45123	16.8434
3	2	32.9462	25.3744	30.1218	1.18709	121.192	1.00282	14.934
3	3	artifact	artifact	artifact	artifact	122.175	0.785094	14.7215
3	4	39.1577	38.8504	22.7844	0.586465	120.946	0.891153	14.4327
3	5	35.3392	38.6521	26.0904	0.675006	127.384	0.459342	15.9232
3	6	24.9974	22.0891	23.2814	1.05398	124.166	0.478082	13.4533
