# Supplementary material for: Temperature variability in the day–night cycle is associated with further intracranial pressure during therapeutic hypothermia
Source: J Transl Med. 2017 Aug 3;15:170. doi: 10.1186/s12967-017-1272-y (PMC5543542; doi:10.1186/s12967-017-1272-y)
Supplement: Supplementary file 2 — Additional file 2. Statistical analysis (regression analysis, ANOVA) regarding correlation between heart rate and blood pressure variables with ICP24. This Table shows that there is no statistical correlation between heart rate and blood pressure variables and intracranial pressure across the following day. Legend: BPV, blood pressure variability, defined as the ratio between the standard deviation of mean blood pressure during the nocturnal period (18:00 to 6:00) and the preceding diurnal period (6:00 to 18:00); HRVdn, standard deviation of NN interval during 24 h; HRVn/d, ratio between standard deviation of NN interval during the nocturnal and preceding diurnal periods; ICP24, mean intracranial pressure during 24 h after the monitoring day of heart rate and blood pressure. [file 12967_2017_1272_MOESM2_ESM.xlsx]

## Sheet: Plan1
	HRVdn	HRVn/d	BPV
Pearson correlation	0.296151	0.0279935	0.11064
p	0.283828	0.921114	0.683333
Coefficient of determination R2	0.0877054	0.000783634	0.0122413
Adjusted R2	0.0175289	-0.0760792	-0.0583129
